# Supplementary material for: Three-Dimensional Printing and CAD/CAM Milling in Prosthodontics: A Scoping Review of Key Metrics Towards Future Perspectives
Source: J Clin Med. 2025 Jul 8;14(14):4837. doi: 10.3390/jcm14144837 (PMC12294912; doi:10.3390/jcm14144837)
Supplement: Supplementary file 1 [file jcm-14-04837-s001.zip]

Archive with 3 entries (2 files):
- jcm-3687457-supplementary/
- jcm-3687457-supplementary/Supplementary File S1.pdf
- jcm-3687457-supplementary/Supplementary File S2 PRISMA-ScR Checklist.pdf
